# Supplementary material for: Immigrant-critical alternative media in online conversations
Source: PLoS One. 2023 Nov 30;18(11):e0294636. doi: 10.1371/journal.pone.0294636 (PMC10688883; doi:10.1371/journal.pone.0294636)
Supplement: S2 File — The document provides additional information on the labelling of specific resources. (XLSX) [file pone.0294636.s002.xlsx]

## Sheet: Sheet1
	name	Region	non_oppositional_stance	high_cost_format	ethical_standards	editorial_board	larger_publisher_org	final_label
0	svt.se	SE	Y	Y	Y	Y	Y	MM
1	expressen.se	SE	Y	Y	Y	Y	Y	MM
2	aftonbladet.se	SE	Y	Y	Y	Y	Y	MM
3	sverigesradio.se	SE	Y	Y	Y	Y	Y	MM
4	samnytt.se	SE	N	N	N	Y	N	AM
5	friatider.se	SE	N	N	N	N	N	AM
6	svd.se	SE	Y	Y	Y	Y	Y	MM
7	dn.se	SE	Y	Y	Y	Y	Y	MM
8	gp.se	SE	Y	Y	Y	Y	Y	MM
9	sydsvenskan.se	SE	Y	Y	Y	Y	Y	MM
10	nyheteridag.se	SE	Y	N	Y	Y	N	OM
11	svtplay.se	SE	Y	Y	Y	Y	Y	MM
12	hemhyra.se	SE	Y	Y	Y	Y	N	MM
13	dailymail.co.uk	INT	Y	Y	Y	Y	Y	MM
14	mitti.se	SE	Y	Y	Y	Y	Y	MM
15	ekonomifakta.se	SE	Y	N	N	N	Y	OM
16	di.se	SE	Y	Y	Y	Y	Y	MM
17	ekstrabladet.dk	DK	Y	Y	Y	Y	Y	MM
18	bbc.com	INT	Y	Y	Y	Y	Y	MM
19	svenska.yle.fi	FI	Y	Y	Y	Y	Y	MM
20	uvell.se	SE	N	N	N	N	N	AM
21	live.aftonbladet.se	SE	Y	Y	Y	Y	Y	MM
22	dagensjuridik.se	SE	Y	N	Y	Y	Y	MM
23	tv4.se	SE	Y	Y	N	Y	Y	MM
24	omni.se	SE	Y	N	Y	Y	Y	MM
25	petterssonsblogg.se	SE	N	N	N	N	N	AM
26	kvartal.se	SE	Y	N	Y	Y	Y	MM
27	dagenssamhalle.se	SE	Y	Y	Y	Y	Y	MM
28	stockholmdirekt.se	SE	Y	Y	Y	Y	Y	MM
29	detgodasamhallet.com	SE	N	N	N	N	N	AM
30	nordfront.se	SE	N	N	N	Y	N	AM
31	theguardian.com	INT	Y	Y	Y	Y	Y	MM
32	bulletin.nu	SE	Y	N	N	Y	N	OM
33	migrationsinfo.se	SE	Y	N	N	Y	N	OM
34	snaphanen.dk	DK	N	N	N	N	N	AM
35	samtiden.nu	SE	N	N	Y	Y	N	OM
36	tobiashubinette.wordpress.com	SE	Y	N	N	N	N	OM
37	nyatider.nu	SE	N	Y	Y	Y	Y	OM
38	valresultat.svt.se	SE	Y	Y	Y	Y	Y	MM
39	etc.se	SE	Y	Y	N	Y	Y	MM
40	nytimes.com	INT	Y	Y	Y	Y	Y	MM
41	na.se	SE	Y	Y	Y	Y	Y	MM
42	fof.se	SE	Y	Y	Y	Y	N	MM
43	varldenidag.se	SE	N	Y	Y	Y	N	OM
44	rt.com	INT	N	Y	N	Y	Y	OM
45	nyheter24.se	SE	Y	N	Y	Y	Y	MM
46	dagen.se	SE	Y	Y	N	Y	Y	MM
47	expo.se	SE	Y	Y	Y	Y	N	MM
48	vk.se	SE	Y	Y	Y	Y	Y	MM
49	kristianstadsbladet.se	SE	Y	Y	Y	Y	Y	MM
50	berlingske.dk	DK	Y	Y	Y	Y	Y	MM
51	dr.dk	DK	Y	Y	Y	Y	Y	MM
52	swebbtv.se	SE	N	N	Y	Y	N	AM
53	jyllands-posten.dk	DK	Y	Y	Y	Y	N	MM
54	via.tt.se	SE	Y	Y	Y	Y	Y	MM
55	fokus.se	SE	Y	Y	Y	Y	Y	MM
56	lakartidningen.se	SE	Y	Y	Y	Y	Y	MM
57	thereligionofpeace.com	INT	N	N	N	N	N	AM
58	reuters.com	INT	Y	Y	Y	Y	Y	MM
59	breitbart.com	INT	N	N	N	Y	N	AM
60	document.no	NO	N	N	Y	Y	N	OM
61	edition.cnn.com	INT	Y	Y	Y	Y	Y	MM
62	nsd.se	SE	Y	Y	Y	Y	Y	MM
63	telegraph.co.uk	INT	Y	Y	Y	Y	Y	MM
64	thesun.co.uk	INT	Y	Y	Y	Y	Y	MM
65	bitchute.com	INT	N	N	Y	N	N	AM
66	nrk.no	NO	Y	Y	Y	Y	Y	MM
67	independent.co.uk	INT	Y	N	Y	Y	Y	MM
68	metro.se	SE	Y	Y	Y	Y	Y	MM
69	skd.se	SE	Y	Y	Y	Y	Y	MM
70	deoonskade.story.aftonbladet.se	SE	Y	Y	Y	Y	Y	MM
71	qx.se	SE	Y	Y	Y	Y	Y	MM
72	dt.se	SE	Y	Y	Y	Y	Y	MM
73	nyadagbladet.se	SE	N	N	N	Y	N	AM
74	unt.se	SE	Y	Y	Y	Y	Y	MM
75	hbl.fi	FI	Y	Y	Y	Y	Y	MM
76	aftenposten.no	NO	Y	Y	Y	Y	Y	MM
77	hd.se	SE	Y	Y	Y	Y	Y	MM
78	katerinamagasin.se	SE	N	N	N	N	N	AM
79	nyhetsbyran.org	SE	N	N	N	Y	N	AM
80	dailystormer.name	INT	N	N	N	N	N	AM
81	sciencenordic.com	NORDIC	Y	N	Y	Y	Y	MM
82	washingtonpost.com	INT	Y	Y	Y	Y	Y	MM
83	denkorteavis.dk	DK	N	N	N	Y	N	AM
84	bt.se	SE	Y	Y	Y	Y	Y	MM
85	arbetet.se	SE	Y	Y	Y	Y	Y	MM
86	express.co.uk	INT	Y	Y	Y	Y	Y	MM
87	doku.nu	SE	Y	N	Y	Y	N	OM
88	dw.com	INT	Y	Y	Y	Y	Y	MM
89	sputniknews.com	INT	N	Y	N	Y	Y	OM
90	aljazeera.com	INT	Y	N	Y	Y	Y	MM
91	corren.se	SE	Y	Y	Y	Y	Y	MM
92	omvarlden.se	SE	Y	N	Y	Y	N	OM
93	nyheder.tv2.dk	DK	Y	N	Y	Y	Y	MM
94	vg.no	NO	Y	Y	Y	Y	Y	MM
95	petterssonorg.files.wordpress.com	SE	N	N	N	N	N	AM
